# Supplementary material for: Design and Synthesis of N-Doped Carbons as Efficient Metal-Free Catalysts in the Hydrogenation of 1-Chloro-4-Nitrobenzene
Source: Int J Mol Sci. 2024 Feb 21;25(5):2515. doi: 10.3390/ijms25052515 (PMC10931987; doi:10.3390/ijms25052515)
Supplement: Supplementary file 1 [file ijms-25-02515-s001.zip]

Archive with 1 entries (1 files):
- ijms-2849661- supplementary materials.pdf
